# Supplementary material for: Renal impairment may indicate postoperative low vision in young patients with proliferative diabetic retinopathy undergoing vitrectomy
Source: Front Endocrinol (Lausanne). 2024 Jan 11;14:1321226. doi: 10.3389/fendo.2023.1321226 (PMC10808762; doi:10.3389/fendo.2023.1321226)
Supplement: Supplementary file 1 [file DataSheet_1.csv]

sex	Urea nitrogen	Scr	UA	cysc	co-eGFR	Glu	HbAlc	U-WBC	U-RBC	U-pro	U-Glu	DM Durtion	renal history1	hypertension	age	Affected eye	vision class
1	26.4	432	662	4.13	12.19	8.84	7.8	0	1	1	0	14	1	1	53	1	1
1	6.34	120	295	1.08	73.97	8.08	8.1	0	1	1	0	1	1	0	37	1	1
1	9.62	94	466	0.87	97.26	3.82	9.5	0	0	1	0	16	1	1	44	0	1
0	6.7	420	38	1.6	23.42	3.77	7.94	0	0	0	0	10	1	1	34	0	1
1	11.86	117	334	2.01	46.8	3	6.4	0	1	1	0	20	1	0	34	1	1
1	23.44	603	303	3.73	11.05	7.48	7.3	0	0	1	0	17	1	1	52	0	1
1	13.47	230	402	2.88	22.56	4.75	6.5	0	0	1	1	10	1	1	55	0	1
1	18.19	549	254	2.1	18.4	4.26	5.8	0	0	1	0	10	1	1	49	1	0
0	9.95	73	316	1.61	63.03	6.48	6.8	0	0	1	1	13	1	1	23	0	1
1	7.33	147	352	1.34	53.02	5.2	6	0	0	1	0	18	1	1	51	0	1
1	8.3	130	380	1.34	56.69	11.68	8.9	0	1	1	0	10	1	1	51	1	0
1	7.47	105	397	0.98	82.82	6.19	6.7	0	1	1	0	5	1	0	46	1	1
1	9.76	137	398	1.46	52.35	4.52	5.8	0	0	1	0	5	1	0	47	0	1
0	10.53	93	624	1.15	64.1	12.43	9.6	0	1	1	0	6	1	1	52	1	1
1	5.03	52	358	0.61	128.86	10.28	10.3	0	1	1	1	15	0	0	50	1	1
0	9.82	114	301	1.33	50.64	16.63	8.8	0	1	1	1	18	1	1	55	1	1
0	10.56	275	476	2.27	21.18	6.15	5.6	0	1	1	0	8	1	1	49	0	1
0	3.97	78	287	0.91	87.65	4.68	7.2	1	0	0	0	14	1	0	43	0	1
1	6.53	104	412	0.96	88.32	7.39	9.5	0	1	1	0	12	1	1	35	1	0
1	9.62	71	289	0.9	102.59	4.85	6.1	0	0	0	0	8	1	0	51	0	0
1	4.88	75	339	0.99	94.51	4.18	6.1	0	0	0	0	11	1	0	51	1	1
1	6.6	68	309	0.69	122.44	5.69	12	0	0	1	0	15	0	0	43	1	1
0	26.93	812	351	8.88	3.97	5.26	8.9	1	0	1	1	15	1	1	55	1	1
1	4.27	57	284	0.71	122.99	14.79	10.4	0	1	1	1	18	1	0	46	1	1
0	5.29	64	215	0.8	103.77	9.94	13.9	0	0	0	1	10	1	1	53	0	1
1	22.65	237	448	2.01	31.02	5.45	7.2	0	0	1	0	16	1	1	41	0	1
1	4.98	88	575	0.86	103.32	7.51	7.7	0	0	1	0	0.5	1	1	40	0	0
0	7.96	65	327	1.11	82.61	3.34	6.7	1	0	1	0	13	1	1	44	1	1
1	6.14	84	514	1.21	76.62	7.62	7.4	0	0	1	1	14	1	1	55	1	1
1	10.32	96	477	1.3	67.39	10.43	8.6	0	0	0	0	8	1	0	55	0	0
0	8.1	44	318	0.55	136.29	9.93	8.2	0	0	0	1	16	0	1	38	0	1
0	12.64	96	386	1.45	53.43	8.9	8.5	0	0	1	0	20	1	1	48	1	0
0	6.05	70	242	0.85	97.27	5.18	5.54	0	0	1	0	2	1	1	45	0	1
1	13.21	309	355	3.64	16.85	3.94	5.4	0	0	1	1	15	1	1	42	1	1
1	5.92	72	295	1.23	82.2	4.86	6.8	0	1	1	0	11	1	1	45	1	1
1	4.18	65	330	0.71	121.16	4.97	6.7	0	1	1	0	11	0	1	45	0	1
0	9.06	99	363	1.33	56.2	5.67	6.7	0	1	1	0	18	1	1	48	0	1
1	6.41	71	377	1.12	92.12	9.3	6.8	0	0	1	0	17	1	1	35	1	1
0	3.37	59	374	0.68	115.67	9.32	11	0	0	1	0	21	1	1	46	1	1
0	7.95	71	407	1.24	72.23	7.41	8.8	0	0	1	0	1	1	1	44	1	1
1	7.21	120	354	1.72	48.38	6.19	6	0	0	1	0	25	1	0	53	1	0
0	11.1	217	214	1.6	31.27	5.54	5.6	0	0	1	1	8	1	1	52	0	1
1	7.67	92	357	0.6	120.33	10.5	4.74	0	0	0	0	6	0	1	33	1	1
1	6.08	99	350	1.42	65.6	6.08	5.8	0	0	0	0	6.5	1	1	40	0	0
1	12.37	103	356	1.01	83.37	5.5	6.4	0	0	0	0	13	1	1	41	1	0
0	7.63	94	340	1.17	64.62	4.72	6.2	1	1	1	0	6	1	0	45	1	1
0	6.92	120	437	1.31	56.47	6.14	7.3	0	1	1	0	1	1	0	23	0	1
1	11.54	215	394	0.7	72.14	6.7	7.5	0	0	1	0	15	0	1	33	1	1
1	13.03	130	398	1.31	56.8	5.34	6.6	0	1	1	0	12	1	1	55	1	1
1	7	120	474	1.53	54.46	4.65	10.8	0	1	1	0	12	1	1	46	1	1
1	7.12	86	399	0.84	102.07	7.64	6.8	0	1	1	0	2	1	0	51	0	1
1	9.38	105	511	0.99	80.27	7.06	6.4	0	0	0	0	2	1	0	52	1	1
1	9.96	113	153	1.08	74.66	6.1	8.1	0	0	1	1	18	1	1	43	1	1
0	24.97	326	546	1.5	27.29	5.32	6.6	0	0	1	1	5	1	1	43	1	1
1	6.2	112	374	1.16	69.05	4.23	9.5	0	1	1	0	14	1	1	50	1	1
1	6.04	75	390	0.8	120.15	5.52	5.9	0	0	0	0	8	1	0	32	1	0
1	14.51	154	414	1.68	44.21	8.5	8	0	1	1	1	18	1	1	46	0	1
1	8.34	103	365	1.39	62.05	7.98	8	0	1	1	1	20	1	1	53	0	0
1	4.69	62	336	0.96	102.25	12.85	10.2	0	1	1	1	5	1	1	44	0	1
1	7.13	70	392	0.91	102.72	9.15	9.3	0	0	1	0	6	1	1	49	1	1
1	5.13	55	379	0.92	105.04	6.29	6.5	0	0	1	0	6	1	1	50	0	0
1	9.22	102	442	1.14	73.64	5.92	8.8	0	0	1	0	10	1	1	50	0	1
1	13.24	238	516	2.55	26.12	7.77	8	0	1	1	0	1	1	1	37	1	1
1	6.99	133	541	1.51	53.26	5.99	5.3	0	0	1	0	1	1	1	40	0	1
1	6.41	68	407	0.92	103.48	7.84	7.8	0	1	1	0	4	1	1	46	0	1
0	4.25	55	250	0.65	119.19	9.43	10.7	0	0	1	0	20	1	1	46	0	1
1	8.91	69	333	0.8	112.9	5.3	6.5	0	0	0	0	20	1	0	51	1	1
1	10.92	253	380	2.79	23.1	4.58	5.5	0	0	1	0	14	1	1	42	0	1
1	6.54	62	224	0.96	98.33	13.11	8.7	0	0	1	0	16	1	1	54	1	1
1	6.89	71	255	1.04	90.61	8.22	8.1	0	0	1	0	17	1	1	54	0	0
0	13.37	101	290	1.09	66.44	13.28	5.7	0	0	1	0	7	1	1	42	1	1
1	6.92	91	425	0.88	95.46	5.39	6.6	0	1	1	0	5	1	1	51	0	1
1	19.52	637	340	1.4	24.47	2.58	9.96	0	0	1	0	0.5	1	1	36	1	1
1	7.02	92	396	1.33	67.75	9.92	7.8	0	0	1	0	7	1	1	55	1	1
0	3.4	80	384	0.91	84.45	7.22	6.9	0	0	0	0	15	1	1	49	1	1
1	10.01	109	485	1.01	77.74	5.64	9.81	0	0	1	0	12	1	1	51	0	1
0	4.93	67	270	0.91	92.64	4.08	6.2	0	0	1	0	10	1	1	50	0	1
1	7.87	104	418	1.11	76.76	6.76	9.5	0	1	1	0	0.5	1	0	42	0	1
0	17.65	883	311	7.13	4.59	5.63	6.8	0	0	0	0	20	1	1	50	0	1
0	5.31	65	284	0.8	104.52	6.71	10.6	1	0	1	0	8	1	1	49	0	1
0	3.62	74	238	1.24	68.99	8.26	9	1	0	1	0	8	1	1	50	1	1
0	8.79	100	332	1.2	59.84	5.3	6	0	0	0	0	1	1	1	51	1	1
1	14.84	313	336	2.4	22.16	4.76	9.1	0	0	1	0	19	1	1	53	1	1
1	4.77	66	650	0.91	106.05	10.84	11.8	0	1	1	1	17	1	1	43	0	1
0	10.31	159	278	2.17	29.21	5.9	8.5	1	1	1	0	10	1	1	52	0	0
1	12.61	169	295	2.92	26.71	3.89	7.1	0	1	1	0	4	1	1	52	0	1
1	6.36	146	338	1.36	52.4	4.56	9.95	0	0	1	0	1	1	1	52	0	1
1	9.49	124	486	2	42.43	5.4	7.1	0	0	1	0	20	1	1	52	1	0
0	9.01	101	306	1.04	65.75	14.35	10.5	0	0	1	1	16	1	0	54	1	0
0	8.5	58	184	1.32	72.61	8.4	11.1	1	0	1	1	8	1	1	53	0	0
1	7.16	101	301	0.94	84.36	16.1	9.9	0	0	1	1	13	1	1	55	0	1
1	10.67	153	300	1.4	54.01	4.07	9.3	0	0	1	1	6	1	1	32	1	1
1	13.12	158	482	0.99	65.28	7.66	7.4	0	0	0	0	12	1	1	48	1	1
1	9.99	126	475	1.23	62.12	7.46	7.1	0	1	0	0	12	1	1	49	0	1
1	9.21	228	406	1.69	34.59	15.88	8.9	0	1	1	1	15	1	1	53	1	0
1	10.29	118	418	1.17	66.67	4.8	6.5	0	1	1	0	4	0	1	50	0	0
1	7	112	354	1.36	60.06	7.55	7.83	0	0	1	0	2	1	0	54	0	1
1	5.22	66	212	0.86	109.96	6.5	6.2	0	1	1	1	8	1	0	45	0	1
1	17.84	192	595	2.47	28.6	4.76	5.9	0	0	1	0	18	1	1	50	0	1
0	3.44	43	486	0.58	130	8.46	7.87	0	0	0	1	12	0	1	47	0	1
1	13.51	162	411	1.47	46.61	5.79	6.9	0	1	1	0	10	1	1	52	0	1
0	12.82	178	592	1.85	34.57	4.86	5.8	0	1	1	0	12	1	1	25	1	1
1	3.13	53	312	0.78	119.16	7.49	7.42	0	0	0	0	0.5	1	1	49	1	0
1	10.21	164	534	1.77	41.83	8.09	8.5	0	1	0	0	2	1	0	41	0	1
1	7.39	90	471	1.06	82.77	6.36	7.8	0	1	1	0	19	1	1	52	0	1
0	16.72	289	350	2.88	18.1	4.12	8.2	1	1	1	0	8	1	1	35	0	0
1	12.58	124	495	1.39	56.31	5.92	8.3	0	0	1	1	8	1	1	52	0	1
0	3.95	53	264	0.98	93.36	5.06	7.7	0	0	1	0	10	1	1	53	1	0
0	23.12	373	525	2.6	17.39	14.81	7.1	0	1	1	1	18	1	1	30	0	0
1	7.71	159	430	1.37	50.13	4.32	6	0	0	1	0	5	1	1	50	0	0
0	12.65	149	280	1.4	43.06	6.52	9	0	0	1	1	20	1	1	49	1	1
0	8.29	84	311	1.01	77.33	4.13	7.2	1	0	1	0	1	1	0	44	0	0
0	3.77	46	169	0.58	132.16	5.72	9.3	1	1	0	0	11	0	1	39	1	1
0	4.42	61	293	0.7	116.91	4.15	8	1	1	0	0	12	1	1	39	0	1
1	5.3	78	442	1.31	79.52	8.5	7.24	0	0	1	1	0.5	1	1	38	0	1
1	7.02	80	300	0.78	116.98	10.32	8.45	0	0	0	0	0.5	1	1	38	1	1
1	15.29	498	215	7.19	7.53	1.78	6.7	0	1	1	0	15	1	1	46	0	0
1	13.6	349	192	9.85	7.16	2.88	8.4	0	0	1	1	15	1	1	46	1	0
0	16.63	536	457	3.03	11.82	3.96	6.2	1	0	1	1	10	1	1	48	0	1
1	8.32	61	347	0.9	104.45	5.9	7.6	0	0	1	1	20	1	0	52	0	0
1	6.75	120	366	1.09	69.53	4.5	7.2	0	0	1	0	18	1	0	51	1	1
1	6.72	96	395	1.01	82.98	8.66	6.5	0	0	1	0	4	1	1	52	1	1
1	10.85	144	467	1.6	46.35	5.14	8.1	0	0	1	0	5	1	1	53	0	0
0	6.24	100	331	0.86	76.95	6.97	6.2	0	0	0	0	3	1	1	53	1	1
0	14.35	132	392	1.35	48.25	4.04	7.8	1	0	1	0	15	1	1	44	1	1
1	6.77	49	386	0.95	113.52	7.57	7.2	0	1	1	1	2	1	1	28	1	1
0	6.91	84	403	0.95	87.35	13.8	11.2	0	0	1	1	0.5	1	0	25	0	1
1	5.93	70	334	0.8	122.3	7.57	7	0	1	0	0	1	0	0	30	0	1
1	6.34	120	295	1.08	73.97	8.08	8.1	0	1	1	0	1	1	0	37	1	1
1	14.5	105	424	0.84	97.48	5.38	8.4	0	0	1	0	1	0	0	35	1	1
0	8.4	123	344	1.42	52.95	9.5	7	0	0	0	0	13	0	1	20	0	0
1	8.42	70	356	0.72	122.64	5.63	10.2	0	0	1	0	0.5	0	1	38	0	1
0	5.51	43	126	0.57	138.62	18.2	10.2	0	1	0	1	1	0	0	32	0	1
0	6.27	54	169	0.62	129.35	11.2	9	0	0	1	1	5	0	0	30	0	1
1	16.6	82	500	0.86	108.64	10.4	9.22	0	0	0	1	7	0	0	37	1	1
1	5.46	71	500	0.9	109.21	5.5	7.6	0	0	0	0	12	0	0	35	1	1
1	6.3	57	345	0.67	131.84	9.04	8.2	0	0	0	0	3	0	1	33	1	1
0	2.47	39	321	0.5	147.74	6.48	9.8	0	0	0	0	10	0	0	32	1	1
0	4.62	47	198	0.6	130.1	5.34	7.5	0	0	0	0	18	0	0	39	0	1
1	5.47	65	385	0.88	110.38	7.51	6.8	0	1	1	0	1.5	0	0	40	1	0
1	10.06	89	453	0.78	111.69	4.5	10.12	0	1	0	0	6	0	0	35	1	1
1	6.38	85	342	0.82	114.06	5.92	11.21	0	0	1	0	3	0	1	29	1	1
0	3.69	40	277	0.54	145.57	10.29	6.2	0	0	0	0	0.5	0	0	28	1	1
1	6.47	87	382	0.86	107.69	7.45	7.3	0	0	1	0	0.5	1	1	31	0	1
1	4.79	67	468	0.74	121.38	7.77	5.8	0	0	1	0	4	0	1	40	1	1
0	3.91	68	278	0.56	119.46	5.02	7.6	0	0	0	0	0.5	0	1	38	0	1
1	6.14	80	424	0.58	133.33	7.04	8.9	0	1	0	0	5	0	0	29	0	1
0	8.15	116	362	1.45	50.52	7.5	8.4	0	0	1	0	4	0	1	36	1	0
0	5.38	48	424	0.7	129.13	10.89	12	0	1	0	1	1.5	0	0	27	0	1
1	2.11	61	504	0.7	127.73	6.98	7.4	0	0	0	0	2	0	0	35	1	1
1	5.59	89	405	0.9	101.47	6.2	7.29	0	0	0	0	1	0	1	34	0	1
1	6.53	104	412	0.96	86.61	7.39	9.5	0	1	1	0	12	1	1	40	0	1
1	4.59	63	345	0.74	126.35	5.07	6.3	0	0	0	0	4	0	1	32	0	1
0	7.11	90	329	0.98	78.05	11.43	6.52	0	0	0	1	5	0	0	38	1	1
0	3.53	48	225	0.57	131.67	9.24	8.1	0	0	0	0	14	0	1	39	1	1
1	7.27	85	393	0.85	108.77	5.34	6.7	0	0	1	0	8	0	0	34	0	0
0	5.31	56	237	0.59	128.37	4.92	6.5	0	0	0	0	7	0	0	34	0	1
1	5.13	64	340	0.61	132.1	9.5	11.3	0	0	0	1	0.5	0	1	36	1	1
1	5.55	66	333	0.71	126.69	8.26	7.9	0	0	0	0	8	0	0	33	0	1
1	4.17	74	538	0.84	116.81	5.54	8.1	0	0	0	0	3	0	1	30	1	1
0	4.61	58	380	0.69	121.11	12.4	9.5	0	0	0	0	5	0	0	34	0	1
1	5.16	55	369	0.57	139.08	8.62	5.62	0	0	0	0	10	0	0	34	1	1
1	6.56	65	359	0.75	129.21	7.02	7	0	0	0	0	7	0	0	24	1	1
1	4.29	66	365	0.69	128.37	7.16	6.6	0	0	0	0	15	0	0	32	1	1
0	3.82	38	234	0.9	113.33	8.99	7.2	0	0	0	0	6	0	0	39	1	1
1	4.61	62	447	0.85	119.19	6.05	6.5	0	0	0	0	3	0	1	29	1	1
0	7.68	75	389	1.22	77.98	7.41	7.1	1	1	1	0	16	1	1	20	1	1
1	5.91	69	439	0.56	123.24	5.6	9.5	0	0	0	0	1	0	1	28	0	1
1	4.98	88	575	0.86	106.19	7.51	7.7	0	0	1	0	0.5	1	1	33	1	1
1	6.21	99	362	1.42	65.35	6.08	5.8	0	0	0	0	6.5	1	1	41	1	1
1	5.99	73	475	1.02	97.53	4.66	7.5	0	0	0	0	1	0	1	38	1	1
0	12.37	103	356	1.15	67.91	5.4	6.4	0	0	0	0	13	1	0	23	0	1
1	7.47	107	447	0.57	110.51	5.56	5.6	0	1	0	0	1	0	0	38	1	1
1	6.37	87	324	0.68	118.2	8.07	4.53	0	0	0	0	1	0	0	35	1	1
0	4.51	65	374	0.68	118.18	13.4	11.8	0	1	1	1	1	0	1	31	0	1
0	7.33	57	383	0.64	126.52	7.5	6	0	0	1	1	1.5	0	0	30	0	0
1	4.27	76	333	0.59	129.24	6.56	7.9	0	0	0	0	2	0	0	38	0	1
1	5.98	57	224	0.71	128.39	16.16	12.7	0	0	0	1	0.5	0	0	35	0	1
0	2.41	53	265	0.51	135.13	6.38	7	0	0	0	0	5	0	1	36	0	1
1	6.42	102	354	0.96	90.66	4.56	5.6	0	0	0	0	1	0	0	31	0	1
0	4.01	57	427	0.55	132.35	4.29	6.16	0	0	0	0	2	0	1	31	1	1
1	5.03	62	337	0.9	111.36	6.69	7	0	0	0	0	10	0	0	35	0	1
1	6.92	120	437	1.05	77.4	6.14	7.3	0	1	1	0	1	1	0	31	1	1
1	4.82	67	372	0.78	119.8	7.46	7	0	0	0	0	3	0	0	39	0	1
1	7.93	175	540	0.8	77.29	5.09	6.3	0	1	1	0	4	0	1	33	0	1
1	4.23	69	494	0.61	134.3	7.6	6.6	0	0	0	0	3	0	1	29	0	1
1	5.38	69	469	0.76	127.06	8.3	7.6	0	0	0	0	1	0	0	25	1	0
0	3.72	46	308	0.58	132.67	4.71	4.8	0	0	0	0	1	0	0	38	1	1
0	3.16	43	156	0.52	140.58	10.97	8.4	0	0	0	1	7	0	0	36	1	1
1	7.87	84	357	0.85	109.05	9.34	7.9	0	1	0	0	4	0	0	35	0	1
0	3.61	54	366	0.62	124.88	9.44	7	0	1	1	0	5	0	1	39	1	1
0	4.28	58	197	0.63	125.21	5.95	7.74	0	0	0	0	0.5	0	1	33	0	1
1	5.65	83	378	0.6	124.8	5.67	7.3	0	1	0	0	1	0	0	38	1	1
1	3.8	63	359	0.66	129.07	10.21	8.1	0	1	0	0	16	0	1	36	1	1
0	4.29	44	288	0.56	138.17	7.06	6.4	0	0	0	0	10	0	1	33	1	1
1	4.39	102	586	0.61	110.96	5.04	7.6	0	0	0	0	2	0	0	38	0	1
1	5.37	119	377	1.1	73.25	6.8	7.87	0	0	0	0	1	0	0	37	0	1
1	5.27	88	345	0.85	110.13	10.4	6.1	0	0	0	0	17	1	0	26	0	1
0	2.76	44	270	0.68	117.76	8.13	7.5	0	0	0	0	2	0	0	37	1	1
1	6.29	77	451	0.79	120.18	5.43	7.8	0	0	1	0	6	0	1	32	0	1
0	3.33	30	332	0.47	154.72	5.25	8.6	0	0	0	0	12	0	0	40	0	1
0	3.29	54	281	0.73	121.75	6.21	6.4	0	0	0	0	10	0	0	32	0	1
0	3.19	41	247	0.48	145.2	14.04	10.2	0	0	0	1	0.5	0	0	37	0	1
1	8.55	103	362	0.7	107.66	6	9.4	0	0	0	0	8	0	0	33	1	0
1	14.7	100	460	0.89	97.58	6.64	6.1	0	1	1	0	1	0	1	30	1	1
0	4.04	52	267	0.6	128.76	8.24	8.6	0	0	0	0	0.5	0	0	36	1	1
1	6.64	58	296	0.66	130.61	6.55	9.4	0	0	0	0	4	0	0	36	0	1
0	4.01	84	234	0.95	84.33	4.62	5.1	0	0	0	0	1	0	0	34	0	1
1	3.87	55	418	0.95	106.53	12.59	12.1	0	0	1	1	2	0	1	40	0	1
0	4.85	62	143	0.47	137.15	6.19	5.1	0	1	0	1	2	0	0	30	0	1
0	3.62	50	219	0.57	130.5	11.47	8.5	0	0	0	0	4	0	0	39	1	1
1	7.2	123	361	1.4	58.94	7.22	9.6	0	0	1	1	0.5	0	0	40	0	1
1	4.07	51	323	0.6	136.68	6.41	6.7	0	0	0	0	0.5	0	1	37	0	0
1	6.18	73	401	1.45	73.89	6.46	7.9	0	0	0	0	1	0	0	39	1	1
1	6.13	69	272	0.79	123.05	9.87	6.6	0	1	1	0	0.5	0	1	30	0	1
0	5.02	59	260	0.58	127.12	4.44	9.24	0	0	0	0	14	0	0	35	1	1
0	3.67	55	340	0.79	118.67	6.3	8.9	0	0	1	0	0.5	0	1	31	1	0
1	8.52	135	355	1.71	49.29	4.12	10.8	0	1	1	1	6	1	0	33	0	0
0	6.77	49	386	0.95	108.56	7.57	7.2	0	1	1	1	2	1	1	25	0	0
1	8.05	66	341	0.77	124.87	8.29	8.9	0	1	1	0	0.5	0	0	30	1	1
1	3.65	120	363	1.09	73.15	8.62	9.74	0	0	0	0	5	0	1	38	1	1
0	3.75	64	292	0.57	122.76	8.66	8.2	0	0	0	0	0.5	0	0	38	1	1
1	3.54	51	377	0.67	137.69	13.76	7.7	0	1	1	1	9	0	0	26	0	0
1	5.3	62	242	0.82	120.67	6.24	11.5	0	0	0	1	4	0	0	33	1	1
1	4.69	65	358	1.02	98.79	4.62	6	0	1	1	0	10	1	0	39	1	1
0	13.34	242	352	2.02	27.1	7.62	6.9	1	1	1	1	1	1	0	27	1	0
0	5.24	47	361	0.67	130.55	5.68	6.4	1	0	0	0	0.5	0	0	29	0	1
1	3.7	66	351	0.52	137.93	7.95	6.6	0	0	0	0	0.5	0	0	37	0	1
0	3.4	60	291	0.5	131.84	6.16	6.6	1	0	0	0	0.5	0	0	37	1	1
1	5.02	74	271	1.1	91.07	6.53	9.1	0	0	0	0	9	0	0	40	1	1
1	4.19	51	566	0.57	144.5	5.73	8.1	0	0	0	0	1.5	0	0	27	1	1
0	6.04	75	390	0.87	97.18	5.52	5.9	0	0	0	0	8	1	0	31	0	1
0	2.3	48	268	0.8	117.55	4.28	6	1	0	1	0	13	0	0	40	0	0
1	7.35	66	391	0.87	111.56	7.37	7	0	0	1	0	0.5	0	1	39	0	1
1	5.98	98	320	0.9	98.19	4.57	7.1	0	1	1	0	0.5	0	0	29	0	1
1	6.83	115	382	1.12	74.46	11.36	9	0	1	1	0	8	0	0	34	0	1
0	3.7	74	299	0.84	98.66	10	7.9	0	0	0	0	2	0	0	36	1	1
0	3.77	46	169	0.58	132.16	5.72	9.3	1	1	0	0	11	0	1	39	1	1
1	7.41	78	320	0.82	115.83	6.5	7.6	0	0	1	0	10	0	1	35	1	1
1	5.53	57	195	0.57	135.69	12.32	7.3	0	0	0	1	1	0	0	39	0	1
1	9.55	64	341	0.88	115.94	14.91	12.2	0	0	0	1	13	0	0	28	0	1
0	5.76	56	225	0.59	134.53	7.87	6.4	0	0	0	0	4	0	0	22	1	1
1	4.14	68	355	0.69	125.35	4.89	6.9	0	0	0	0	5	0	1	37	0	1
0	4.63	42	340	0.62	132.46	9.97	10.6	1	0	0	0	0.5	0	1	38	0	1
0	4.16	60	398	0.68	120.31	8.78	7.9	0	0	0	0	9	0	0	35	1	1
1	5.04	85	459	0.7	102.37	16.47	13.4	0	1	1	1	1	0	0	28	0	0
1	6.99	133	541	1.51	55.82	5.99	5.3	0	0	1	0	1	1	1	28	1	0
1	4.1	68	483	0.8	119.5	5.59	6.9	0	0	0	0	9	0	0	37	0	1
1	6.08	54	395	0.78	126.01	8.2	10.1	0	0	0	1	9	0	1	34	1	1
0	3.38	57	325	0.74	116.55	9.24	8.1	0	0	1	0	10	0	0	39	0	1
1	3.36	50	382	0.71	129.82	4.58	5.9	0	0	0	0	5	0	1	37	1	1
1	4.09	48	383	0.74	127.85	4.79	6.3	0	0	0	0	1	0	1	39	1	0
0	6.54	39	165	0.6	136.06	3.41	8.1	1	0	0	0	12	0	0	38	1	1
0	3.67	57	200	0.59	124.91	8.39	8	0	0	0	0	2	0	1	40	0	0
1	4.42	74	312	0.59	129.74	6.5	7.8	0	0	0	1	10	0	0	38	1	1
1	12.82	178	592	1.85	39.58	4.86	5.8	0	1	1	0	12	0	0	35	1	1
1	7.13	71	329	0.62	128.45	6.08	7.6	0	0	0	0	0.5	0	0	38	0	1
1	6.04	59	257	0.98	102.94	8.41	9.9	0	0	0	0	2	0	0	40	1	1
1	3.56	62	233	0.61	131.67	5.01	6.6	0	0	0	0	2	0	0	38	1	0
1	4.86	74	391	0.74	120.12	7.2	6.2	0	0	1	0	16	0	0	39	0	1
0	5.53	50	204	0.75	119.43	8	7.7	0	0	0	0	10	0	0	39	1	1
1	8	128	435	2.05	43.04	6.92	7.2	0	1	1	0	6	0	0	39	0	1
1	3.64	64	455	0.67	127.15	8.62	6.3	0	0	0	0	2	0	0	38	1	1
0	2.35	33	284	0.64	137.14	6.6	6.5	0	0	0	0	1	0	1	40	0	1
1	7	76	395	0.88	112.66	7.77	7.5	0	0	1	0	0.5	0	1	29	0	0
1	9.59	147	439	1.4	55.2	7.23	7.6	0	0	1	1	14	1	1	32	1	1
1	3.9	77	306	0.71	123.43	7.1	6.1	0	0	0	0	28	0	0	34	1	1
1	7	107	454	1.01	86.25	10.86	9.58	0	0	0	0	7	0	0	27	0	1
1	9.89	111	602	0.61	105.56	4.9	6.8	0	0	1	0	3	0	1	39	0	1
1	3.46	68	289	0.76	122.93	4.61	9.44	0	0	0	0	7	0	1	34	0	1
1	3.44	61	261	0.69	128.82	7.97	7.4	0	0	0	0	0.5	0	1	34	0	1
1	2.86	57	278	0.87	113.94	5.7	7.5	0	0	0	0	12	0	0	39	1	1
0	6.1	77	506	0.59	111.08	5.38	5.3	1	0	1	0	1	0	1	35	0	1
0	5.79	55	279	0.82	112.37	7.1	8.6	0	1	1	0	12	0	0	39	0	1
1	8.99	70	345	0.83	114.74	19.7	8.9	0	0	0	1	5	0	0	39	1	1
1	9.75	115	339	1.02	82.3	9.5	11.2	0	1	1	0	15	0	0	27	0	0
0	3.86	37	389	0.49	157.04	5.84	7.8	0	0	0	0	0.5	0	0	21	1	0
1	3.75	62	370	0.62	132.52	10.87	10.4	0	0	0	1	3	0	1	35	1	1
1	10.74	122	493	1.1	74.56	6.6	7.4	0	1	1	0	1	0	1	29	1	0
0	3.84	41	400	0.51	146.34	5.97	6.9	0	0	0	0	7	0	0	30	1	1
1	5.35	48	386	1.1	97.31	14.46	11.9	0	0	0	1	9	0	0	39	1	1
1	6.07	103	323	1	88.05	3.9	9.3	0	1	1	1	20	0	0	29	1	1
1	23.12	373	525	1.77	26.86	14.81	7.1	0	1	1	1	18	1	1	40	0	0
0	4.1	48	343	0.72	131	5.06	7.1	1	0	1	0	1	0	0	21	1	0
1	4.52	51	282	1.2	90.15	5.14	6	0	0	0	0	4	0	0	39	0	1
0	5.99	42	270	0.9	111.31	6.4	5.2	0	0	0	0	6	0	0	38	1	0
0	5.21	55	411	0.58	135.28	21.5	9.7	0	1	0	1	14	0	0	23	1	1
0	3.53	47	293	0.57	132.8	5.54	7.4	0	0	0	1	0.5	0	0	38	0	1
1	7.6	143	350	1.44	53.33	9.82	8.3	0	1	1	0	4	0	1	39	1	0
1	4.81	80	385	0.79	119.26	8.74	11	1	0	0	0	13	0	1	32	0	1
1	12.29	200	384	1.6	42.57	4.76	6.4	0	1	1	0	15	1	0	29	0	1
0	6.81	35	230	0.85	120.17	12.5	11.1	0	1	1	1	8	0	1	40	1	0
1	5.25	119	428	1.1	73.83	6.65	5.8	0	0	1	0	2	0	1	35	0	1
1	8.98	65	388	0.86	112.37	7.7	6.6	0	0	0	0	7	0	0	40	1	1
1	9.31	147	489	1.67	48.69	7.54	6.1	0	1	1	0	3	0	0	29	0	0
1	8.22	118	622	0.59	103.62	8.3	7.5	0	1	0	0	1	0	0	38	1	1
0	4.88	54	240	0.53	130.85	6.27	10.3	0	0	0	1	3	0	0	40	0	1
1	5.23	52	454	0.6	142.29	8.88	6.2	0	1	0	1	15	0	0	26	1	1
1	5.14	53	340	0.77	125.89	8.13	10.1	0	1	1	1	14	0	0	36	1	1
1	4.22	62	399	0.67	128.74	8.6	10.6	0	0	0	0	13	0	0	36	1	1
1	5.91	84	318	0.92	104.15	26.17	6.6	0	0	0	1	23	0	0	31	1	1
1	9.1	103	374	1.1	80.8	9	8.3	0	1	1	1	12	1	0	32	0	0
1	5.44	26	283	0.68	142.95	9.3	8.5	0	0	0	0	11	0	0	40	1	0
1	4.94	100	331	0.96	88.82	3.99	9.3	0	1	1	0	10	0	1	39	0	1
1	4.52	42	368	0.57	141.24	6.93	7.1	0	0	0	0	1	0	0	40	1	1
1	7.22	70	280	0.55	134.84	9	7.5	0	0	0	1	1	0	0	36	0	1
